# Supplementary material for: ﻿Endiandramacrocarpa (Lauraceae), a new tree species from south-western China
Source: PhytoKeys. 2023 Apr 7;224:183–92. doi: 10.3897/phytokeys.224.102752 (PMC10194797; doi:10.3897/phytokeys.224.102752)
Supplement: XML Treatment for Endiandra macrocarpa [file phytokeys.224.102752-treatment1.xml]

<!DOCTYPE tp:taxon-treatment
  PUBLIC "-//TaxonX//DTD Taxonomic Treatment Publishing DTD v0 20100105//EN" "tax-treatment-NSO.dtd">
<tp:taxon-treatment xmlns:tp="http://www.plazi.org/taxpub"><tp:treatment-meta><kwd-group><label>Taxon classification</label><kwd>
                <named-content content-type="kingdom">Plantae</named-content>
              </kwd><kwd>
                <named-content content-type="order">Laurales</named-content>
              </kwd><kwd>
                <named-content content-type="family">Lauraceae</named-content>
              </kwd></kwd-group><mixed-citation publication-type="journal"><person-group><name><surname>Zou</surname><given-names>Dian-yang</given-names></name><name><surname>Cao</surname><given-names>Guan-long</given-names></name><name><surname>Zhang</surname><given-names>Jin-guo</given-names></name><name><surname>Li</surname><given-names>Lang</given-names></name><name><surname>Li</surname><given-names>Jie</given-names></name></person-group><article-title>﻿<italic><tp:taxon-name><tp:taxon-name-part taxon-name-part-type="genus" reg="Endiandra">Endiandra</tp:taxon-name-part><tp:taxon-name-part taxon-name-part-type="species" reg="macrocarpa">macrocarpa</tp:taxon-name-part></tp:taxon-name></italic> (<tp:taxon-name><tp:taxon-name-part taxon-name-part-type="family">Lauraceae</tp:taxon-name-part></tp:taxon-name>), a new tree species from south-western China</article-title><source>PhytoKeys</source><day>07</day><month>04</month><year>2023</year><volume>224</volume><fpage>183</fpage><lpage>192</lpage><pub-id pub-id-type="doi">10.3897/phytokeys.224.102752</pub-id></mixed-citation></tp:treatment-meta><tp:nomenclature><label>﻿</label><tp:taxon-name>
              <object-id xmlns:xlink="http://www.w3.org/1999/xlink" content-type="arpha" xlink:type="simple">26B9495D-CE41-5454-8943-80B415741874</object-id>
              <tp:taxon-name-part taxon-name-part-type="genus" reg="Endiandra">Endiandra</tp:taxon-name-part>
              <tp:taxon-name-part taxon-name-part-type="species" reg="macrocarpa">macrocarpa</tp:taxon-name-part>
              <object-id xmlns:xlink="http://www.w3.org/1999/xlink" content-type="ipni" xlink:type="simple">urn:lsid:ipni.org:names:77317221-1</object-id>
            </tp:taxon-name><tp:taxon-authority>D.Y.Zou, Lang Li &amp; J.Li</tp:taxon-authority><tp:taxon-status xmlns:xlink="http://www.w3.org/1999/xlink" xlink:type="simple">sp. nov.</tp:taxon-status><xref ref-type="fig" rid="F1">Figs 1</xref><xref ref-type="fig" rid="F2">, 2</xref></tp:nomenclature><tp:treatment-sec sec-type="diagnosis" id="SECID0EDKAC"><title>Diagnosis.</title><p>Compared to other <italic><tp:taxon-name><tp:taxon-name-part taxon-name-part-type="genus" reg="Endiandra">Endiandra</tp:taxon-name-part></tp:taxon-name></italic> species occurring in south China and the adjacent regions in Indochina, this species is mainly characterised by its much larger ellipsoidal fruits (up to 11 × 6 cm), as well as glabrous branchlets and puberulent inflorescences.</p></tp:treatment-sec><tp:treatment-sec sec-type="material" id="SECID0EQKAC"><title>Type.</title><p>China. Yunnan Province: Maguan County, Gulinqing Town, Houcao Village, in tropical montane forest near the village and is strongly disturbed by human activities, ca. 800 m a.s.l., 12 May 2022, flowering, <italic>Lang Li and Dian-yang Zou, 2022028</italic> (Holotype: HITBC!; Isotypes: HITBC!).</p></tp:treatment-sec><tp:treatment-sec sec-type="description" id="SECID0EYKAC"><title>Description.</title><p>Trees evergreen, up to 15 m tall (Fig. <xref ref-type="fig" rid="F1">1A</xref>). Bark brownish-grey. Branchlets brown, terete, with blunt ridges and striate when dry, glabrous, slightly warty. Leaves alternate; petiole 1–1.5 cm, concave-convex, glabrous; leaf blade greenish and opaque abaxially, green and shiny adaxially, elliptic or oblong-elliptic, 5–16 × 3–7 cm, thinly leathery. Mid-rib elevated on both surfaces, but rather conspicuous abaxially, lateral veins 5–8 pairs, slightly elevated abaxially, conspicuous adaxially, veins and veinlets reticulate, base cuneate to obtuse, mostly asymmetric, apex acuminate with obtuse acumen or obtuse with acute acumen. Panicle axillary, 4–8(10) cm, puberulent (Fig. <xref ref-type="fig" rid="F1">1B</xref>). Pedicels slender, 1–3 mm, thickened after anthesis. Flowers yellow, scented, ca. 3 mm. Perianth fleshy, unequal, outer ones slightly larger, broadly ovate, 3 × 2 mm (Fig. <xref ref-type="fig" rid="F2">2A</xref>), adaxially pilose; inner ones smaller, ovate, 2.5 × 1.8 mm, adaxially densely villous (Fig. <xref ref-type="fig" rid="F2">2B</xref>). Fertile stamens 3, triangular, ca. 2 mm, eglandular, puberulent; anthers thick, stalkless, 2-celled, cells extrorse, tightly adnate to each other; staminodes absent (Fig. <xref ref-type="fig" rid="F2">2C, E</xref>). Ovary ovoid, ca. 1.2 mm; style short; stigma punctate (Fig. <xref ref-type="fig" rid="F2">2D</xref>). Fruit ellipsoid or long ellipsoid, up to 11 × 6 cm, immature fruit green, yellow when mature, smooth, glabrous, apex bluntly apiculate (Fig. <xref ref-type="fig" rid="F1">1C, D</xref>). Seed endocarp light brown with a darker brown network of both broad and fine, slightly raised veins. Fruit stalk brown, up to 5 mm in diam. at apex, glabrous.</p><fig id="F1" position="float" orientation="portrait"><object-id xmlns:xlink="http://www.w3.org/1999/xlink" content-type="doi" xlink:type="simple">10.3897/phytokeys.224.102752.figure1</object-id><object-id xmlns:xlink="http://www.w3.org/1999/xlink" content-type="arpha" xlink:type="simple">266357CA-1723-593F-A725-CCE2001FE7B7</object-id><label>Figure 1.</label><caption><p>Morphology of <italic><tp:taxon-name><tp:taxon-name-part taxon-name-part-type="genus" reg="Endiandra">Endiandra</tp:taxon-name-part><tp:taxon-name-part taxon-name-part-type="species" reg="macrocarpa">macrocarpa</tp:taxon-name-part></tp:taxon-name></italic><bold>A</bold> tree habit <bold>B</bold> flowering branchlet <bold>C</bold> fruiting branchlet displaying immature fruit <bold>D</bold> mature fruits. Photographed by Lang Li and Guan-long Cao.</p></caption><graphic xmlns:xlink="http://www.w3.org/1999/xlink" xlink:href="phytokeys-224-183_article-102752__-g001.jpg" position="float" orientation="portrait" xlink:type="simple" id="oo_834766.jpg"><uri content-type="original_file" xlink:type="simple">https://binary.pensoft.net/fig/834766</uri></graphic></fig><fig id="F2" position="float" orientation="portrait"><object-id xmlns:xlink="http://www.w3.org/1999/xlink" content-type="doi" xlink:type="simple">10.3897/phytokeys.224.102752.figure2</object-id><object-id xmlns:xlink="http://www.w3.org/1999/xlink" content-type="arpha" xlink:type="simple">EB41378B-F558-545D-AE56-45A5866F17D7</object-id><label>Figure 2.</label><caption><p>Morphology of a flower of <italic><tp:taxon-name><tp:taxon-name-part taxon-name-part-type="genus" reg="Endiandra">Endiandra</tp:taxon-name-part><tp:taxon-name-part taxon-name-part-type="species" reg="macrocarpa">macrocarpa</tp:taxon-name-part></tp:taxon-name></italic>. <bold>A</bold> outer tepals, abaxial and adaxial side <bold>B</bold> inner tepals, abaxial and adaxial side <bold>C</bold> stamen, abaxial side <bold>D</bold> pistil <bold>E</bold> flower, top view <bold>F</bold> flower, longitudinal section. Photographed by Dian-yang Zou.</p></caption><graphic xmlns:xlink="http://www.w3.org/1999/xlink" xlink:href="phytokeys-224-183_article-102752__-g002.jpg" position="float" orientation="portrait" xlink:type="simple" id="oo_834767.jpg"><uri content-type="original_file" xlink:type="simple">https://binary.pensoft.net/fig/834767</uri></graphic></fig></tp:treatment-sec><tp:treatment-sec sec-type="phenology" id="SECID0E5NAC"><title>Phenology.</title><p>Flowering from April to May and fruiting from July to October.</p></tp:treatment-sec><tp:treatment-sec sec-type="distribution" id="SECID0EDOAC"><title>Distribution and habitat.</title><p>Currently known only from the type locality in Maguan County, Yunnan Province, south-western China (Fig. <xref ref-type="fig" rid="F3">3</xref>). Tropical montane forest in valley, on clay loam soil mixed limestone; ca. 800 m a.s.l.</p><fig id="F3" position="float" orientation="portrait"><object-id xmlns:xlink="http://www.w3.org/1999/xlink" content-type="doi" xlink:type="simple">10.3897/phytokeys.224.102752.figure3</object-id><object-id xmlns:xlink="http://www.w3.org/1999/xlink" content-type="arpha" xlink:type="simple">853DCF5B-FDF0-588B-95E7-1E6F27FB5C49</object-id><label>Figure 3.</label><caption><p>Distribution of <italic><tp:taxon-name><tp:taxon-name-part taxon-name-part-type="genus" reg="Endiandra">E.</tp:taxon-name-part><tp:taxon-name-part taxon-name-part-type="species" reg="macrocarpa">macrocarpa</tp:taxon-name-part></tp:taxon-name></italic> (black triangle), <italic><tp:taxon-name><tp:taxon-name-part taxon-name-part-type="genus" reg="Endiandra">E.</tp:taxon-name-part><tp:taxon-name-part taxon-name-part-type="species" reg="hainanensis">hainanensis</tp:taxon-name-part></tp:taxon-name></italic> (red dot), <italic><tp:taxon-name><tp:taxon-name-part taxon-name-part-type="genus" reg="Endiandra">E.</tp:taxon-name-part><tp:taxon-name-part taxon-name-part-type="species" reg="dolichocarpa">dolichocarpa</tp:taxon-name-part></tp:taxon-name></italic> (green dot) and <italic><tp:taxon-name><tp:taxon-name-part taxon-name-part-type="genus" reg="Endiandra">E.</tp:taxon-name-part><tp:taxon-name-part taxon-name-part-type="species" reg="coriacea">coriacea</tp:taxon-name-part></tp:taxon-name></italic> (yellow dot) in China.</p></caption><graphic xmlns:xlink="http://www.w3.org/1999/xlink" xlink:href="phytokeys-224-183_article-102752__-g003.jpg" position="float" orientation="portrait" xlink:type="simple" id="oo_834768.jpg"><uri content-type="original_file" xlink:type="simple">https://binary.pensoft.net/fig/834768</uri></graphic></fig></tp:treatment-sec><tp:treatment-sec sec-type="etymology" id="SECID0EHAAE"><title>Etymology.</title><p>The specific epithet “<italic><tp:taxon-name><tp:taxon-name-part taxon-name-part-type="genus" reg="Endiandra"/><tp:taxon-name-part taxon-name-part-type="species" reg="macrocarpa">macrocarpa</tp:taxon-name-part></tp:taxon-name></italic>” of the new species refers to its very large fruits compared to the other species within the genus <italic><tp:taxon-name><tp:taxon-name-part taxon-name-part-type="genus" reg="Endiandra">Endiandra</tp:taxon-name-part></tp:taxon-name></italic>.</p></tp:treatment-sec><tp:treatment-sec sec-type="Preliminary conservation status" id="SECID0E5AAE"><title>Preliminary conservation status.</title><p>Currently, <italic><tp:taxon-name><tp:taxon-name-part taxon-name-part-type="genus" reg="Endiandra">E.</tp:taxon-name-part><tp:taxon-name-part taxon-name-part-type="species" reg="macrocarpa">macrocarpa</tp:taxon-name-part></tp:taxon-name></italic> is only known from the type locality in Maguan County, Yunnan Province, south-western China with only one mature individual. It is located in tropical montane forest near the village, which is strongly disturbed by human activities. So far, no other occurrence of this species in south-eastern Yunnan and the adjacent regions has been found or reported. Further in-depth field surveys are suggested in order to find more individuals and locations of the species. Thus, the preliminary conservation status of <italic><tp:taxon-name><tp:taxon-name-part taxon-name-part-type="genus" reg="Endiandra">E.</tp:taxon-name-part><tp:taxon-name-part taxon-name-part-type="species" reg="macrocarpa">macrocarpa</tp:taxon-name-part></tp:taxon-name></italic> is not assessed in the present study.</p></tp:treatment-sec><tp:treatment-sec sec-type="Additional specimen examined" id="SECID0E1BAE"><title>Additional specimen examined.</title><p>China. Yunnan Province: Maguan County, Gulinqing Town, Houcao Village, in tropical montane forest near the village, strongly disturbed by human activities, ca. 800 m a.s.l., 26 August 2020, fruiting, <italic>Lang Li and Guan-long Cao, 2020158</italic> (HITBC!); 25 April 2021, flowering, <italic>Lang Li and Guan-long Cao, 2021029</italic> (HITBC!); 28 October 2021, mature fruits, <italic>Lang Li and Dian-yang Zou, 2021081</italic> (HITBC!).</p></tp:treatment-sec></tp:taxon-treatment>
